# Supplementary material for: Hypnotic Effects of Hypericum perforatum L. and Melissa officinalis L. Through Adenosine and Melatonin Receptors
Source: Nutrients. 2026 May 22;18(11):1666. doi: 10.3390/nu18111666 (PMC13258432; doi:10.3390/nu18111666)
Supplement: Supplementary file 1 [file nutrients-18-01666-s001.zip]

Archive with 1 entries (1 files):
- nutrients-4208477-supplementary.pdf
